# Supplementary material for: Novel elucidation and treatment of pancreatic chronic graft-versus-host disease in mice
Source: R Soc Open Sci. 2018 Oct 17;5(10):181067. doi: 10.1098/rsos.181067 (PMC6227968; doi:10.1098/rsos.181067)
Supplement: Data for Fig 2 [file rsos181067supp2.zip]

Archive with 17 entries (17 files):
- Densitometry b-actin in Pancreas (cGVHD vs Control) Raw Data- 1.txt
- Densitometry b-actin in Pancreas (cGVHD vs Control) Raw Data- 2.txt
- Densitometry CHOP in Pancreas (cGVHD vs Control) Raw Data- 1.txt
- Densitometry CHOP in Pancreas (cGVHD vs Control) Raw Data- 2.txt
- Densitometry GRP78 in Pancreas (cGVHD vs Control) Raw Data- 1.txt
- Densitometry GRP78 in Pancreas (cGVHD vs Control) Raw Data- 2.txt
- Densitometry NF-kB in Pancreas (cGVHD vs Control) Raw Data- 1.txt
- Densitometry NF-kB in Pancreas (cGVHD vs Control) Raw Data- 2.txt
- Densitometry P-eIF2a in Pancreas (cGVHD vs Control) Raw Data- 1.txt
- Densitometry P-eIF2a in Pancreas (cGVHD vs Control) Raw Data- 2.txt
- Densitometry P-IRE1a in Pancreas (cGVHD vs Control) Raw Data- 1.txt
- Densitometry P-IRE1a in Pancreas (cGVHD vs Control) Raw Data- 2.txt
- Densitometry P-PERK in Pancreas (cGVHD vs Control) Raw Data- 1.txt
- Densitometry P-PERK in Pancreas (cGVHD vs Control) Raw Data- 2.txt
- Densitometry TXNIP in Pancreas (cGVHD vs Control) Raw Data- 1.txt
- Densitometry TXNIP in Pancreas (cGVHD vs Control) Raw Data- 2.txt
- How to see the raw data (cGVHD vs Control).doc
